# Supplementary material for: Combined analyses of transcriptome and metabolome reveal the mechanism of exogenous strigolactone regulating the response of elephant grass to drought stress
Source: Front Plant Sci. 2023 May 8;14:1186718. doi: 10.3389/fpls.2023.1186718 (PMC10200884; doi:10.3389/fpls.2023.1186718)
Supplement: Supplementary File 5 — KEGG pathways significant enrichment in eight modules. [file DataSheet_5.xlsx]

## Sheet: blue
Num	Pathway id	Description	Database	Ratio_in_study	Ratio_in_pop	Pvalue	Padjust	First Category	Second Category	Gene_ids	Gene_names
39	map00710	Carbon fixation in photosynthetic organisms	KEGG PATHWAY	39/546	218/31587	5.81629e-28	5.69996e-26	Metabolism	Energy metabolism	gene.CpA0102963.1|gene.CpA0203000.1|gene.CpB0700538.1|gene.CpA0105385.1|gene.CpA0503348.1|gene.CpA0102972.1|gene.CpB0102961.1|gene.CpA0204601.1|gene.CpA0301051.1|gene.CpA0103472.1|gene.CpA0504269.1|gene.CpA0700871.1|gene.CpA0704015.1|gene.CpA0700212.1|gene.Cp0001733.1|gene.CpA0101446.1|gene.CpA0600187.1|gene.CpB0500242.1|gene.CpB0303261.1|gene.CpB0201896.1|gene.CpB0104060.1|gene.CpA0204498.1|gene…	;;;;;;;;;;;;;;;;;;;;;;;;;;;;;;;;;;;;;;
29	map00195	Photosynthesis	KEGG PATHWAY	29/546	149/31587	3.51613e-22	1.72291e-20	Metabolism	Energy metabolism	gene.CpA0302860.1|gene.CpA0700210.1|gene.CpB0400399.1|gene.CpA0700836.1|gene.CpA0303358.1|gene.CpB0501485.1|gene.CpB0205670.1|gene.CpB0401476.1|gene.CpB0205617.1|gene.CpA0103744.1|gene.CpA0401695.1|gene.CpB0500635.1|gene.CpB0205081.1|gene.CpA0201992.1|gene.CpA0700849.1|gene.CpA0700213.1|gene.CpB0601802.1|gene.CpB0104457.1|gene.CpB0302833.1|gene.CpA0400492.1|gene.CpA0103564.1|gene.CpB0101083.1|gen…	;;;;;;;;;;;;;;;;;;;;;;;;;;;;
24	map00630	Glyoxylate and dicarboxylate metabolism	KEGG PATHWAY	24/546	230/31587	2.5248e-12	8.24767e-11	Metabolism	Carbohydrate metabolism	gene.CpA0301360.1|gene.CpB0702107.1|gene.CpB0500259.1|gene.CpA0501812.1|gene.CpA0204601.1|gene.CpA0600208.1|gene.CpA0405043.1|gene.CpA0700212.1|gene.CpB0102495.1|gene.CpA0701958.1|gene.CpB0600011.1|gene.CpB0204059.1|gene.CpB0303261.1|gene.CpB0201896.1|gene.CpA0301051.1|gene.CpA0204341.1|gene.CpB0500641.1|gene.CpA0204666.1|gene.CpA0301334.1|gene.Cp0000786.1|gene.CpA0301053.1|gene.CpA0301052.1|gene…	;;;;;;;;;;;;;;;;;;;;;;;
13	map00960	Tropane, piperidine and pyridine alkaloid biosynthesis	KEGG PATHWAY	13/546	94/31587	8.97039e-09	2.19774e-07	Metabolism	Biosynthesis of other secondary metabolites	gene.CpB0202741.1|gene.CpA0101666.1|gene.CpA0100158.1|gene.CpA0100173.1|gene.CpA0100130.1|gene.CpB0202722.1|gene.CpB0202726.1|gene.CpA0100156.1|gene.CpA0100153.1|gene.CpA0504993.1|gene.CpA0100170.1|gene.CpA0100165.1|gene.CpA0100159.1	;;;;;;;;;;;;
8	map00196	Photosynthesis - antenna proteins	KEGG PATHWAY	8/546	45/31587	9.30231e-07	1.82325e-05	Metabolism	Energy metabolism	gene.CpB0603055.1|gene.CpA0504720.1|gene.CpB0302739.1|gene.CpA0504761.1|gene.CpA0201578.1|gene.CpA0103975.1|gene.CpB0302061.1|gene.CpB0201989.1	;;;;;;;
11	map00030	Pentose phosphate pathway	KEGG PATHWAY	11/546	170/31587	0.000194464	0.00317625	Metabolism	Carbohydrate metabolism	gene.CpB0102124.1|gene.CpB0105721.1|gene.CpA0204498.1|gene.CpA0403295.1|gene.CpA0102066.1|gene.CpA0700871.1|gene.CpA0600465.1|gene.CpA0105385.1|gene.CpB0205034.1|gene.CpA0204306.1|gene.CpA0403281.1	;;;;;;;;;;
9	map00860	Porphyrin and chlorophyll metabolism	KEGG PATHWAY	9/546	148/31587	0.00113302	0.0158623	Metabolism	Metabolism of cofactors and vitamins	gene.CpB0602859.1|gene.CpB0702402.1|gene.CpA0102318.1|gene.CpA0500171.1|gene.CpB0400361.1|gene.CpA0105394.1|gene.CpB0701497.1|gene.CpB0500411.1|gene.CpB0503654.1	;;;;;;;;
31	map04626	Plant-pathogen interaction	KEGG PATHWAY	31/546	1000/31587	0.00140624	0.0172264	Organismal Systems	Environmental adaptation	gene.CpA0501815.1|gene.CpA0503591.1|gene.CpB0601812.1|gene.CpB0102665.1|gene.CpA0200577.1|gene.CpA0601030.1|gene.CpB0501256.1|gene.CpA0503929.1|gene.CpA0603132.1|gene.CpA0301033.1|gene.CpB0401247.1|gene.CpA0103530.1|gene.CpA0602737.1|gene.CpA0204162.1|gene.CpB0602760.1|gene.CpB0203849.1|gene.CpB0205812.1|gene.CpB0300205.1|gene.CpB0105069.1|gene.CpA0501805.1|gene.CpA0101514.1|gene.CpB0104102.1|gen…	;;;;;;;;;;;;;;;;;;;;;;;;;;;;;;
12	map00620	Pyruvate metabolism	KEGG PATHWAY	12/546	258/31587	0.00191851	0.0208904	Metabolism	Carbohydrate metabolism	gene.CpA0102963.1|gene.CpB0303261.1|gene.CpA0401434.1|gene.CpB0103546.1|gene.CpA0203000.1|gene.Cp0001733.1|gene.CpA0102972.1|gene.CpB0102961.1|gene.CpA0202992.1|gene.CpA0101446.1|gene.CpA0704015.1|gene.CpA0405043.1	;;;;;;;;;;;
8	map00908	Zeatin biosynthesis	KEGG PATHWAY	8/546	136/31587	0.00258838	0.0253662	Metabolism	Metabolism of terpenoids and polyketides	gene.CpA0501232.1|gene.CpB0402193.1|gene.CpB0701249.1|gene.CpA0104320.1|gene.CpA0403580.1|gene.CpA0101960.1|gene.CpA0104294.1|gene.CpB0104839.1	;;;;;;;
5	map00730	Thiamine metabolism	KEGG PATHWAY	5/546	60/31587	0.00378693	0.0309266	Metabolism	Metabolism of cofactors and vitamins	gene.CpA0102420.1|gene.CpA0102989.1|gene.CpA0303309.1|gene.CpB0101134.1|gene.CpB0101128.1	;;;;
12	map00380	Tryptophan metabolism	KEGG PATHWAY	12/546	280/31587	0.00373106	0.0332404	Metabolism	Amino acid metabolism	gene.CpA0600208.1|gene.CpA0703102.1|gene.CpA0403851.1|gene.CpB0200108.1|gene.CpB0204180.1|gene.CpA0201721.1|gene.CpB0200144.1|gene.CpA0704381.1|gene.CpB0500259.1|gene.CpB0301933.1|gene.CpB0201406.1|gene.CpA0405195.1	;;;;;;;;;;;
5	map00590	Arachidonic acid metabolism	KEGG PATHWAY	5/546	63/31587	0.00467275	0.0352253	Metabolism	Lipid metabolism	gene.CpA0402293.1|gene.CpA0402311.1|gene.CpB0702350.1|gene.CpA0703584.1|gene.CpA0500111.1	;;;;
7	map00062	Fatty acid elongation	KEGG PATHWAY	7/546	127/31587	0.00669227	0.0409902	Metabolism	Lipid metabolism	gene.CpB0202787.1|gene.CpB0602760.1|gene.CpB0502614.1|gene.CpB0501256.1|gene.CpA0501872.1|gene.CpA0601030.1|gene.CpA0101514.1	;;;;;;
16	map00010	Glycolysis / Gluconeogenesis	KEGG PATHWAY	16/546	457/31587	0.00646531	0.04224	Metabolism	Carbohydrate metabolism	gene.CpB0102124.1|gene.CpB0600683.1|gene.CpB0301595.1|gene.CpA0403295.1|gene.CpA0103472.1|gene.CpA0101446.1|gene.CpA0700871.1|gene.CpA0105385.1|gene.CpB0204243.1|gene.CpB0205034.1|gene.CpB0600656.1|gene.CpA0103991.1|gene.CpB0104060.1|gene.CpB0105721.1|gene.CpA0403281.1|gene.CpA0102066.1	;;;;;;;;;;;;;;;
10	map00260	Glycine, serine and threonine metabolism	KEGG PATHWAY	10/546	225/31587	0.00606913	0.0424839	Metabolism	Amino acid metabolism	gene.CpA0204601.1|gene.CpA0701958.1|gene.CpA0301360.1|gene.CpB0204059.1|gene.CpB0201653.1|gene.CpB0400954.1|gene.CpB0102495.1|gene.CpA0301334.1|gene.CpB0600011.1|gene.CpA0204666.1	;;;;;;;;;

## Sheet: brown
Num	Pathway id	Description	Database	Ratio_in_study	Ratio_in_pop	Pvalue	Padjust	First Category	Second Category	Gene_ids	Gene_names
46	map00940	Phenylpropanoid biosynthesis	KEGG PATHWAY	46/532	788/31587	3.45139e-13	3.31333e-11	Metabolism	Biosynthesis of other secondary metabolites	gene.Cp0000243.1|gene.CpA0600955.1|gene.CpA0303121.1|gene.CpB0603327.1|gene.CpA0202452.1|gene.CpA0500364.1|gene.CpA0302950.1|gene.CpA0301860.1|gene.CpA0703116.1|gene.CpA0301943.1|gene.CpA0702875.1|gene.CpB0700955.1|gene.CpB0102639.1|gene.CpA0403301.1|gene.CpA0702873.1|gene.Cp0000241.1|gene.CpB0102151.1|gene.CpB0303558.1|gene.CpB0700953.1|gene.CpA0505079.1|gene.CpB0500498.1|gene.CpB0103652.1|gene.…	;;;;;;;;;;;;;;;;;;;;;;;;;;;;;;;;;;;;;;;;;;;;;
20	map00480	Glutathione metabolism	KEGG PATHWAY	20/532	374/31587	6.79754e-06	0.000326282	Metabolism	Metabolism of other amino acids	gene.CpB0205645.1|gene.CpA0602250.1|gene.CpB0302034.1|gene.CpA0700269.1|gene.CpA0602229.1|gene.CpB0402969.1|gene.CpA0600528.1|gene.CpB0205712.1|gene.CpB0501545.1|gene.CpB0402966.1|gene.CpA0201736.1|gene.CpB0205647.1|gene.CpA0601260.1|gene.CpA0700271.1|gene.CpB0500695.1|gene.CpA0700201.1|gene.CpB0205710.1|gene.CpB0205652.1|gene.CpB0500291.1|gene.CpA0201607.1	;;;;;;;;;;;;;;;;;;;
12	map00410	beta-Alanine metabolism	KEGG PATHWAY	12/532	156/31587	1.44273e-05	0.000461673	Metabolism	Metabolism of other amino acids	gene.CpB0200706.1|gene.CpA0101185.1|gene.CpA0203312.1|gene.CpA0504573.1|gene.CpA0504512.1|gene.CpA0101254.1|gene.CpB0602794.1|gene.CpB0300542.1|gene.CpB0204684.1|gene.CpA0201368.1|gene.CpB0302340.1|gene.CpB0302266.1	;;;;;;;;;;;
13	map00592	alpha-Linolenic acid metabolism	KEGG PATHWAY	13/532	202/31587	4.25506e-05	0.00102121	Metabolism	Lipid metabolism	gene.CpA0301112.1|gene.CpB0105373.1|gene.CpA0201915.1|gene.CpB0401230.1|gene.CpB0202173.1|gene.CpB0301761.1|gene.CpB0200706.1|gene.CpA0104767.1|gene.CpB0202144.1|gene.CpA0101254.1|gene.CpA0101185.1|gene.CpB0301762.1|gene.CpA0103611.1	;;;;;;;;;;;;
13	map00260	Glycine, serine and threonine metabolism	KEGG PATHWAY	13/532	225/31587	0.000127064	0.00243963	Metabolism	Amino acid metabolism	gene.CpB0501866.1|gene.CpA0601554.1|gene.CpA0600487.1|gene.CpA0600500.1|gene.CpA0203312.1|gene.CpB0202455.1|gene.CpB0700569.1|gene.CpA0501592.1|gene.CpA0501627.1|gene.CpB0300910.1|gene.CpB0503554.1|gene.CpB0201656.1|gene.CpB0300920.1	;;;;;;;;;;;;
21	map00500	Starch and sucrose metabolism	KEGG PATHWAY	21/532	519/31587	0.000227765	0.00364424	Metabolism	Carbohydrate metabolism	gene.CpA0102761.1|gene.CpB0700955.1|gene.CpA0201369.1|gene.CpB0105011.1|gene.CpA0701874.1|gene.CpB0403209.1|gene.Cp0000045.1|gene.CpA0601802.1|gene.CpA0502426.1|gene.CpB0302265.1|gene.CpA0601951.1|gene.CpA0601930.1|gene.CpA0601929.1|gene.CpA0104253.1|gene.CpB0700236.1|gene.CpA0303000.1|gene.CpA0202535.1|gene.CpB0104795.1|gene.CpB0700953.1|gene.CpB0105077.1|gene.CpA0100749.1	;;;;;;;;;;;;;;;;;;;;
19	map00010	Glycolysis / Gluconeogenesis	KEGG PATHWAY	19/532	457/31587	0.00031968	0.00438418	Metabolism	Carbohydrate metabolism	gene.CpA0504512.1|gene.CpB0600619.1|gene.CpA0301112.1|gene.CpB0500827.1|gene.CpA0601386.1|gene.CpA0701874.1|gene.CpB0500817.1|gene.CpA0102464.1|gene.CpA0103171.1|gene.CpB0202455.1|gene.CpA0600615.1|gene.CpB0601845.1|gene.CpB0103887.1|gene.CpB0501674.1|gene.CpB0104795.1|gene.CpB0700530.1|gene.CpB0501309.1|gene.CpA0104253.1|gene.Cp0001266.1	;;;;;;;;;;;;;;;;;;
10	map00071	Fatty acid degradation	KEGG PATHWAY	10/532	160/31587	0.000404102	0.00484923	Metabolism	Lipid metabolism	gene.CpA0301112.1|gene.CpA0101185.1|gene.CpB0403490.1|gene.CpA0402506.1|gene.CpB0200706.1|gene.CpB0500827.1|gene.CpB0500817.1|gene.CpA0504512.1|gene.CpA0101254.1|gene.CpA0600615.1	;;;;;;;;;
19	map00520	Amino sugar and nucleotide sugar metabolism	KEGG PATHWAY	19/532	483/31587	0.000626301	0.00668054	Metabolism	Carbohydrate metabolism	gene.CpA0100505.1|gene.CpB0300890.1|gene.CpA0203786.1|gene.CpA0203246.1|gene.CpA0201739.1|gene.CpB0300462.1|gene.CpB0202899.1|gene.CpA0100504.1|gene.CpB0700814.1|gene.CpA0701874.1|gene.CpB0205003.1|gene.CpB0103508.1|gene.CpA0303000.1|gene.CpA0301078.1|gene.CpB0104795.1|gene.CpA0304022.1|gene.CpA0100506.1|gene.CpB0402905.1|gene.CpA0104253.1	;;;;;;;;;;;;;;;;;;
10	map00250	Alanine, aspartate and glutamate metabolism	KEGG PATHWAY	10/532	173/31587	0.000743822	0.00714069	Metabolism	Amino acid metabolism	gene.CpB0501090.1|gene.CpB0501866.1|gene.CpA0601554.1|gene.CpB0501592.1|gene.CpA0600487.1|gene.CpA0600500.1|gene.CpA0303885.1|gene.CpA0404025.1|gene.CpB0701147.1|gene.CpA0601301.1	;;;;;;;;;
7	map00770	Pantothenate and CoA biosynthesis	KEGG PATHWAY	7/532	92/31587	0.000943287	0.00823232	Metabolism	Metabolism of cofactors and vitamins	gene.CpB0601900.1|gene.CpA0504573.1|gene.CpB0602794.1|gene.CpB0204684.1|gene.CpA0201368.1|gene.CpB0302340.1|gene.CpB0302266.1	;;;;;;
9	map00945	Stilbenoid, diarylheptanoid and gingerol biosynthesis	KEGG PATHWAY	9/532	155/31587	0.00130845	0.0104676	Metabolism	Biosynthesis of other secondary metabolites	gene.CpA0701325.1|gene.CpA0301077.1|gene.CpB0201863.1|gene.CpA0203967.1|gene.CpA0301066.1|gene.CpB0201766.1|gene.CpB0201877.1|gene.CpB0204410.1|gene.CpB0102268.1	;;;;;;;;
7	map00220	Arginine biosynthesis	KEGG PATHWAY	7/532	105/31587	0.00203406	0.0139479	Metabolism	Amino acid metabolism	gene.CpB0501090.1|gene.CpA0404110.1|gene.CpA0303885.1|gene.CpB0401685.1|gene.CpA0104495.1|gene.CpB0401691.1|gene.CpB0701147.1	;;;;;;
14	map00270	Cysteine and methionine metabolism	KEGG PATHWAY	14/532	338/31587	0.00195217	0.014416	Metabolism	Amino acid metabolism	gene.CpB0501866.1|gene.CpA0601554.1|gene.CpA0600487.1|gene.CpA0600500.1|gene.CpA0703017.1|gene.CpA0404276.1|gene.CpA0202338.1|gene.CpA0403144.1|gene.CpA0104602.1|gene.CpB0300910.1|gene.CpA0403145.1|gene.CpA0403140.1|gene.CpB0300920.1|gene.CpB0601049.1	;;;;;;;;;;;;;
7	map00909	Sesquiterpenoid and triterpenoid biosynthesis	KEGG PATHWAY	7/532	112/31587	0.00292931	0.0175758	Metabolism	Metabolism of terpenoids and polyketides	gene.CpA0104827.1|gene.CpA0101297.1|gene.CpB0105333.1|gene.CpB0101401.1|gene.CpA0703662.1|gene.CpA0204089.1|gene.CpA0703657.1	;;;;;;
10	map00052	Galactose metabolism	KEGG PATHWAY	10/532	208/31587	0.00292758	0.0187365	Metabolism	Carbohydrate metabolism	gene.CpA0201739.1|gene.CpB0403373.1|gene.CpA0701874.1|gene.CpB0700530.1|gene.CpA0502426.1|gene.CpB0104795.1|gene.CpB0700236.1|gene.CpA0402409.1|gene.CpA0402383.1|gene.CpA0104253.1	;;;;;;;;;
8	map00280	Valine, leucine and isoleucine degradation	KEGG PATHWAY	8/532	160/31587	0.00591217	0.0315316	Metabolism	Amino acid metabolism	gene.CpB0501866.1|gene.CpA0601554.1|gene.CpA0600487.1|gene.CpA0600500.1|gene.Cp0001629.1|gene.CpB0201383.1|gene.CpA0504512.1|gene.CpB0300542.1	;;;;;;;
9	map00240	Pyrimidine metabolism	KEGG PATHWAY	9/532	193/31587	0.0056625	0.0319765	Metabolism	Nucleotide metabolism	gene.CpA0301791.1|gene.CpB0204077.1|gene.CpA0504573.1|gene.CpB0602794.1|gene.CpB0204684.1|gene.CpA0201368.1|gene.CpB0102937.1|gene.CpB0302340.1|gene.CpB0302266.1	;;;;;;;;
10	map04070	Phosphatidylinositol signaling system	KEGG PATHWAY	10/532	235/31587	0.00684221	0.0345712	Environmental Information Processing	Signal transduction	gene.CpA0500508.1|gene.CpB0701949.1|gene.CpB0204539.1|gene.CpB0103916.1|gene.CpA0701438.1|gene.CpA0201470.1|gene.CpA0200283.1|gene.CpA0500547.1|gene.CpB0400913.1|gene.CpB0104010.1	;;;;;;;;;
11	map00561	Glycerolipid metabolism	KEGG PATHWAY	11/532	275/31587	0.00734147	0.0352391	Metabolism	Lipid metabolism	gene.CpA0500508.1|gene.CpB0701949.1|gene.CpB0204539.1|gene.CpB0201576.1|gene.CpA0701914.1|gene.CpA0701438.1|gene.CpA0201470.1|gene.CpB0203926.1|gene.CpA0500428.1|gene.CpA0504512.1|gene.CpA0500547.1	;;;;;;;;;;

## Sheet: turquoise
Num	Pathway id	Description	Database	Ratio_in_study	Ratio_in_pop	Pvalue	Padjust	First Category	Second Category	Gene_ids	Gene_names
33	map00592	alpha-Linolenic acid metabolism	KEGG PATHWAY	33/1363	202/31587	4.63491e-11	5.00571e-09	Metabolism	Lipid metabolism	gene.CpA0405009.1|gene.CpB0300571.1|gene.CpB0500731.1|gene.CpA0502145.1|gene.CpA0701581.1|gene.CpA0502174.1|gene.CpA0602129.1|gene.CpA0502204.1|gene.CpB0403052.1|gene.CpA0602114.1|gene.CpA0402473.1|gene.CpA0601121.1|gene.CpA0502146.1|gene.CpA0402035.1|gene.CpA0301113.1|gene.CpB0500830.1|gene.CpA0502205.1|gene.CpB0403468.1|gene.CpB0201815.1|gene.CpA0502173.1|gene.CpB0400743.1|gene.CpB0502650.1|gen…	;;;;;;;;;;;;;;;;;;;;;;;;;;;;;;;;
15	map00965	Betalain biosynthesis	KEGG PATHWAY	15/1363	42/31587	1.02036e-10	5.50994e-09	Metabolism	Biosynthesis of other secondary metabolites	gene.CpA0302665.1|gene.CpA0302664.1|gene.CpB0205073.1|gene.CpB0101381.1|gene.CpB0101382.1|gene.CpA0100246.1|gene.CpB0205128.1|gene.CpA0100235.1|gene.CpA0302666.1|gene.CpA0302663.1|gene.CpA0302662.1|gene.CpA0700785.1|gene.CpB0202758.1|gene.CpA0100264.1|gene.CpB0101380.1	;;;;;;;;;;;;;;
12	map00901	Indole alkaloid biosynthesis	KEGG PATHWAY	12/1363	35/31587	1.31695e-08	4.74101e-07	Metabolism	Biosynthesis of other secondary metabolites	gene.CpA0302665.1|gene.CpA0302664.1|gene.CpB0101380.1|gene.CpB0101381.1|gene.CpB0101382.1|gene.CpA0100246.1|gene.CpA0100264.1|gene.CpA0100235.1|gene.CpA0302666.1|gene.CpA0302663.1|gene.CpA0302662.1|gene.CpB0202758.1	;;;;;;;;;;;
24	map00360	Phenylalanine metabolism	KEGG PATHWAY	24/1363	151/31587	3.41224e-08	9.21306e-07	Metabolism	Amino acid metabolism	gene.CpA0101663.1|gene.CpA0501578.1|gene.CpA0501579.1|gene.CpB0200681.1|gene.CpB0700988.1|gene.CpA0101652.1|gene.CpB0402953.1|gene.CpA0302665.1|gene.CpA0302664.1|gene.CpB0700987.1|gene.CpA0100246.1|gene.CpA0501611.1|gene.CpA0100264.1|gene.CpA0100235.1|gene.CpA0302663.1|gene.CpA0302662.1|gene.CpB0202758.1|gene.CpB0101380.1|gene.CpB0101381.1|gene.CpA0501609.1|gene.CpA0302666.1|gene.CpB0101382.1|gen…	;;;;;;;;;;;;;;;;;;;;;;;
21	map00910	Nitrogen metabolism	KEGG PATHWAY	21/1363	122/31587	5.90791e-08	1.27611e-06	Metabolism	Energy metabolism	gene.CpA0504765.1|gene.CpB0600109.1|gene.CpB0603058.1|gene.CpA0400101.1|gene.CpB0401184.1|gene.CpA0400099.1|gene.CpB0102273.1|gene.CpA0400102.1|gene.CpB0600065.1|gene.CpA0501349.1|gene.CpA0400100.1|gene.CpA0504766.1|gene.CpA0404616.1|gene.CpB0203516.1|gene.CpA0504725.1|gene.CpB0600067.1|gene.CpA0400166.1|gene.CpB0102291.1|gene.CpB0600066.1|gene.CpB0602991.1|gene.CpA0400165.1	;;;;;;;;;;;;;;;;;;;;
18	map00950	Isoquinoline alkaloid biosynthesis	KEGG PATHWAY	18/1363	96/31587	1.34512e-07	2.07532e-06	Metabolism	Biosynthesis of other secondary metabolites	gene.CpA0302665.1|gene.CpA0302664.1|gene.CpB0101380.1|gene.CpB0101382.1|gene.CpA0101663.1|gene.CpA0302663.1|gene.CpA0100246.1|gene.CpB0203331.1|gene.CpB0101381.1|gene.CpA0101652.1|gene.CpB0402953.1|gene.CpA0100235.1|gene.CpA0703614.1|gene.CpA0302666.1|gene.CpB0200681.1|gene.CpA0302662.1|gene.CpB0202758.1|gene.CpA0100264.1	;;;;;;;;;;;;;;;;;
25	map00350	Tyrosine metabolism	KEGG PATHWAY	25/1363	173/31587	1.21775e-07	2.19195e-06	Metabolism	Amino acid metabolism	gene.CpB0300571.1|gene.CpA0600613.1|gene.CpA0101663.1|gene.CpB0200681.1|gene.CpA0301113.1|gene.CpB0303199.1|gene.Cp0000994.1|gene.CpA0101652.1|gene.CpB0402953.1|gene.CpA0302665.1|gene.CpA0302664.1|gene.CpA0100246.1|gene.CpA0100264.1|gene.CpA0100235.1|gene.CpA0302663.1|gene.CpA0302662.1|gene.CpB0201815.1|gene.CpB0101380.1|gene.CpB0101381.1|gene.CpB0100764.1|gene.CpA0302666.1|gene.CpB0101382.1|gene…	;;;;;;;;;;;;;;;;;;;;;;;;
14	map00591	Linoleic acid metabolism	KEGG PATHWAY	14/1363	70/31587	1.4561e-06	1.96574e-05	Metabolism	Lipid metabolism	gene.CpA0700687.1|gene.CpA0502173.1|gene.CpA0702402.1|gene.CpA0702416.1|gene.CpB0500731.1|gene.CpA0404546.1|gene.CpA0601111.1|gene.CpA0502145.1|gene.CpB0203506.1|gene.CpB0401280.1|gene.CpA0601121.1|gene.CpA0701581.1|gene.CpA0502146.1|gene.CpB0204374.1	;;;;;;;;;;;;;
35	map00270	Cysteine and methionine metabolism	KEGG PATHWAY	35/1363	338/31587	1.81889e-06	2.18267e-05	Metabolism	Amino acid metabolism	gene.CpB0202105.1|gene.CpA0101663.1|gene.CpA0704029.1|gene.CpB0600043.1|gene.CpA0504226.1|gene.CpA0503750.1|gene.CpB0101242.1|gene.CpA0600419.1|gene.CpB0602426.1|gene.CpB0701410.1|gene.CpA0501095.1|gene.CpB0200446.1|gene.CpA0503773.1|gene.CpB0203233.1|gene.CpA0101652.1|gene.CpB0402953.1|gene.Cp0001552.1|gene.CpA0501109.1|gene.CpB0602418.1|gene.CpA0702676.1|gene.CpA0401135.1|gene.CpA0300515.1|gene…	;;;;;;;;;;;;;;;;;;;;;;;;;;;;;;;;;;
61	map04075	Plant hormone signal transduction	KEGG PATHWAY	61/1363	791/31587	9.95123e-06	0.000107473	Environmental Information Processing	Signal transduction	gene.CpA0403120.1|gene.CpA0403121.1|gene.CpB0104184.1|gene.CpA0402094.1|gene.CpA0204176.1|gene.CpB0603016.1|gene.CpA0404149.1|gene.CpA0404345.1|gene.CpB0303600.1|gene.CpB0103744.1|gene.CpA0600560.1|gene.CpB0303027.1|gene.CpA0700914.1|gene.CpA0403112.1|gene.CpA0505020.1|gene.CpB0100405.1|gene.CpA0404150.1|gene.CpA0203780.1|gene.Cp0001019.1|gene.CpB0205341.1|gene.CpB0100406.1|gene.CpA0504931.1|gene…	;;;;;;;;;;;;;;;;;;;;;;;;;;;;;;;;;;;;;;;;;;;;;;;;;;;;;;;;;;;;
28	map00941	Flavonoid biosynthesis	KEGG PATHWAY	28/1363	271/31587	1.96492e-05	0.00019292	Metabolism	Biosynthesis of other secondary metabolites	gene.CpA0701224.1|gene.CpB0402690.1|gene.CpA0101233.1|gene.CpA0402316.1|gene.CpB0402686.1|gene.CpA0601773.1|gene.CpA0701758.1|gene.CpB0203959.1|gene.CpA0603915.1|gene.CpA0603853.1|gene.CpA0701741.1|gene.CpA0603854.1|gene.CpA0603913.1|gene.CpA0603850.1|gene.CpB0402693.1|gene.CpB0302032.1|gene.CpA0603852.1|gene.CpA0500614.1|gene.CpA0603917.1|gene.CpA0603912.1|gene.CpA0101231.1|gene.CpB0402689.1|gen…	;;;;;;;;;;;;;;;;;;;;;;;;;;;
47	map04016	MAPK signaling pathway - plant	KEGG PATHWAY	47/1363	579/31587	2.90366e-05	0.000261329	Environmental Information Processing	Signal transduction	gene.CpA0702026.1|gene.CpA0701769.1|gene.CpB0301311.1|gene.CpB0204001.1|gene.CpA0204176.1|gene.CpB0204188.1|gene.CpA0300094.1|gene.CpB0104247.1|gene.CpB0701410.1|gene.CpA0501095.1|gene.CpB0303600.1|gene.CpA0501848.1|gene.CpB0204000.1|gene.CpB0104267.1|gene.CpA0303066.1|gene.CpB0203012.1|gene.CpB0401087.1|gene.CpA0501109.1|gene.Cp0001019.1|gene.CpA0504931.1|gene.CpB0202905.1|gene.CpB0503800.1|gene…	;;;;;;;;;;;;;;;;;;;;;;;;;;;;;;;;;;;;;;;;;;;;;;
17	map00400	Phenylalanine, tyrosine and tryptophan biosynthesis	KEGG PATHWAY	17/1363	140/31587	0.000117059	0.000972492	Metabolism	Amino acid metabolism	gene.CpA0402719.1|gene.CpB0303204.1|gene.CpA0101663.1|gene.CpB0502460.1|gene.CpB0300913.1|gene.CpB0600689.1|gene.CpA0200546.1|gene.CpA0101652.1|gene.CpB0402953.1|gene.CpA0401968.1|gene.CpA0703614.1|gene.CpB0200681.1|gene.CpA0302694.1|gene.CpB0203331.1|gene.CpB0403732.1|gene.CpA0402732.1|gene.CpB0204402.1	;;;;;;;;;;;;;;;;
50	map04141	Protein processing in endoplasmic reticulum	KEGG PATHWAY	50/1363	683/31587	0.000215818	0.00145677	Genetic Information Processing	Folding, sorting and degradation	gene.CpB0401070.1|gene.Cp0000523.1|gene.CpB0501374.1|gene.Cp0000527.1|gene.CpB0601014.1|gene.CpA0701071.1|gene.CpA0604010.1|gene.CpA0504291.1|gene.CpB0501372.1|gene.CpB0602229.1|gene.CpA0502187.1|gene.CpA0703983.1|gene.CpA0102463.1|gene.CpA0401863.1|gene.CpB0200893.1|gene.CpA0504704.1|gene.CpA0401064.1|gene.CpB0200923.1|gene.Cp0000985.1|gene.CpB0204877.1|gene.CpA0103280.1|gene.CpA0703984.1|gene.C…	;;;;;;;;;;;;;;;;;;;;;;;;;;;;;;;;;;;;;;;;;;;;;;;;;
32	map00480	Glutathione metabolism	KEGG PATHWAY	32/1363	374/31587	0.000203787	0.00146726	Metabolism	Metabolism of other amino acids	gene.CpB0403868.1|gene.CpB0403398.1|gene.CpA0204262.1|gene.CpB0402967.1|gene.CpA0403231.1|gene.CpA0100882.1|gene.CpA0104673.1|gene.CpA0700200.1|gene.CpA0602230.1|gene.CpB0402968.1|gene.CpA0204258.1|gene.CpA0602248.1|gene.CpB0205584.1|gene.CpA0602249.1|gene.CpB0402860.1|gene.CpB0203918.1|gene.CpA0602234.1|gene.CpB0402971.1|gene.CpA0405172.1|gene.CpA0603879.1|gene.CpB0401220.1|gene.CpA0601355.1|gen…	;;;;;;;;;;;;;;;;;;;;;;;;;;;;;;;
56	map00940	Phenylpropanoid biosynthesis	KEGG PATHWAY	56/1363	788/31587	0.000199453	0.00153864	Metabolism	Biosynthesis of other secondary metabolites	gene.CpB0103319.1|gene.CpA0105747.1|gene.CpA0501578.1|gene.CpA0701224.1|gene.CpA0501579.1|gene.CpB0203083.1|gene.CpA0300243.1|gene.CpB0601133.1|gene.CpA0402316.1|gene.CpA0102109.1|gene.CpA0702622.1|gene.CpB0104081.1|gene.CpB0600694.1|gene.CpB0700580.1|gene.CpA0201851.1|gene.CpB0601135.1|gene.CpB0105119.1|gene.CpB0700988.1|gene.CpB0204568.1|gene.CpB0402936.1|gene.CpB0600652.1|gene.CpA0104463.1|gen…	;;;;;;;;;;;;;;;;;;;;;;;;;;;;;;;;;;;;;;;;;;;;;;;;;;;;;;;
17	map02010	ABC transporters	KEGG PATHWAY	17/1363	169/31587	0.00106999	0.00679758	Environmental Information Processing	Membrane transport	gene.CpB0104373.1|gene.CpA0701838.1|gene.CpB0203951.1|gene.CpA0701870.1|gene.CpA0600291.1|gene.CpA0301832.1|gene.CpA0703877.1|gene.CpA0504249.1|gene.CpB0203953.1|gene.CpA0302589.1|gene.CpA0301773.1|gene.CpA0702037.1|gene.CpB0102984.1|gene.CpB0203944.1|gene.CpA0702046.1|gene.CpB0205392.1|gene.CpB0200604.1	;;;;;;;;;;;;;;;;
16	map04712	Circadian rhythm - plant	KEGG PATHWAY	16/1363	158/31587	0.00137955	0.00827733	Organismal Systems	Environmental adaptation	gene.CpA0603912.1|gene.CpB0402689.1|gene.CpB0402693.1|gene.CpB0402690.1|gene.CpB0502895.1|gene.CpA0603915.1|gene.CpA0603852.1|gene.CpA0603853.1|gene.CpA0603838.1|gene.CpB0103050.1|gene.CpB0402686.1|gene.CpA0603917.1|gene.CpA0603854.1|gene.CpA0603913.1|gene.CpB0402688.1|gene.CpA0603850.1	;;;;;;;;;;;;;;;
11	map00565	Ether lipid metabolism	KEGG PATHWAY	11/1363	96/31587	0.00284938	0.0161965	Metabolism	Lipid metabolism	gene.CpB0204374.1|gene.CpA0602963.1|gene.CpA0601868.1|gene.CpA0601111.1|gene.CpA0703783.1|gene.CpB0503695.1|gene.CpA0601121.1|gene.CpA0701581.1|gene.CpB0205753.1|gene.CpA0603401.1|gene.CpB0502146.1	;;;;;;;;;;
29	map00564	Glycerophospholipid metabolism	KEGG PATHWAY	29/1363	387/31587	0.00301802	0.0162973	Metabolism	Lipid metabolism	gene.CpB0702198.1|gene.CpA0201471.1|gene.CpA0103874.1|gene.CpA0701581.1|gene.CpA0702217.1|gene.CpB0104055.1|gene.CpA0105185.1|gene.CpA0602618.1|gene.CpA0602067.1|gene.CpA0602963.1|gene.CpB0503695.1|gene.CpA0601121.1|gene.CpA0702049.1|gene.CpA0702048.1|gene.CpA0700075.1|gene.CpA0103469.1|gene.CpA0601868.1|gene.CpB0203941.1|gene.CpB0600114.1|gene.CpB0600074.1|gene.CpB0205753.1|gene.CpB0502146.1|gen…	;;;;;;;;;;;;;;;;;;;;;;;;;;;;
32	map00010	Glycolysis / Gluconeogenesis	KEGG PATHWAY	32/1363	457/31587	0.00529139	0.0272129	Metabolism	Carbohydrate metabolism	gene.CpB0300571.1|gene.CpA0600613.1|gene.CpB0106188.1|gene.CpB0600043.1|gene.CpB0600042.1|gene.CpB0700634.1|gene.CpA0401877.1|gene.CpB0303199.1|gene.CpB0602610.1|gene.CpB0200457.1|gene.CpA0704022.1|gene.Cp0000994.1|gene.CpB0501602.1|gene.CpA0103694.1|gene.CpA0603264.1|gene.CpA0601595.1|gene.CpA0601308.1|gene.CpA0301113.1|gene.CpB0205679.1|gene.CpA0202820.1|gene.CpA0703713.1|gene.CpB0103775.1|gene…	;;;;;;;;;;;;;;;;;;;;;;;;;;;;;;;
16	map00051	Fructose and mannose metabolism	KEGG PATHWAY	16/1363	187/31587	0.00730944	0.0358827	Metabolism	Carbohydrate metabolism	gene.CpB0700610.1|gene.CpB0602610.1|gene.CpB0200457.1|gene.CpA0704022.1|gene.CpA0504771.1|gene.CpA0701034.1|gene.CpA0202820.1|gene.CpB0205679.1|gene.CpB0202902.1|gene.CpB0700634.1|gene.CpA0405629.1|gene.CpA0103694.1|gene.CpB0400258.1|gene.CpB0602802.1|gene.CpA0405661.1|gene.CpA0405610.1	;;;;;;;;;;;;;;;

## Sheet: magenta
Num	Pathway id	Description	Database	Ratio_in_study	Ratio_in_pop	Pvalue	Padjust	First Category	Second Category	Gene_ids	Gene_names
4	map00196	Photosynthesis - antenna proteins	KEGG PATHWAY	4/148	45/31587	5.93773e-05	0.0039189	Metabolism	Energy metabolism	gene.CpB0401808.1|gene.CpB0203378.1|gene.CpB0203332.1|gene.CpB0203329.1	;;;
4	map00780	Biotin metabolism	KEGG PATHWAY	4/148	56/31587	0.000140639	0.00464108	Metabolism	Metabolism of cofactors and vitamins	gene.CpB0601296.1|gene.CpA0502729.1|gene.CpA0701102.1|gene.CpA0503132.1	;;;

## Sheet: tan
Num	Pathway id	Description	Database	Ratio_in_study	Ratio_in_pop	Pvalue	Padjust	First Category	Second Category	Gene_ids	Gene_names
3	map00071	Fatty acid degradation	KEGG PATHWAY	3/44	160/31587	0.00145046	0.0166802	Metabolism	Lipid metabolism	gene.CpB0103297.1|gene.CpB0103289.1|gene.CpA0403417.1	;;
6	map00940	Phenylpropanoid biosynthesis	KEGG PATHWAY	6/44	788/31587	0.000744209	0.0171168	Metabolism	Biosynthesis of other secondary metabolites	gene.CpB0700954.1|gene.CpB0301529.1|gene.CpA0301298.1|gene.CpB0502412.1|gene.CpA0501649.1|gene.CpB0201563.1	;;;;;
2	map00905	Brassinosteroid biosynthesis	KEGG PATHWAY	2/44	65/31587	0.00373063	0.0214511	Metabolism	Metabolism of terpenoids and polyketides	gene.CpA0202256.1|gene.CpA0202265.1	;
3	map00592	alpha-Linolenic acid metabolism	KEGG PATHWAY	3/44	202/31587	0.00281366	0.0215714	Metabolism	Lipid metabolism	gene.CpB0103297.1|gene.CpB0103289.1|gene.CpA0403417.1	;;
2	map00565	Ether lipid metabolism	KEGG PATHWAY	2/44	96/31587	0.00795839	0.0366086	Metabolism	Lipid metabolism	gene.CpA0201611.1|gene.CpA0201626.1	;

## Sheet: salmon
Num	Pathway id	Description	Database	Ratio_in_study	Ratio_in_pop	Pvalue	Padjust	First Category	Second Category	Gene_ids	Gene_names
6	map00280	Valine, leucine and isoleucine degradation	KEGG PATHWAY	6/58	160/31587	5.00535e-07	2.65284e-05	Metabolism	Amino acid metabolism	gene.Cp0000455.1|gene.CpB0301326.1|gene.CpA0104511.1|gene.CpB0201645.1|gene.CpA0703361.1|gene.CpA0702908.1	;;;;;
4	map00640	Propanoate metabolism	KEGG PATHWAY	4/58	109/31587	4.93079e-05	0.00130666	Metabolism	Carbohydrate metabolism	gene.CpA0104389.1|gene.CpA0703361.1|gene.CpB0201645.1|gene.CpA0702908.1	;;;
3	map00760	Nicotinate and nicotinamide metabolism	KEGG PATHWAY	3/58	91/31587	0.000636384	0.0112428	Metabolism	Metabolism of cofactors and vitamins	gene.CpA0203545.1|gene.CpB0301112.1|gene.CpA0102576.1	;;
3	map00071	Fatty acid degradation	KEGG PATHWAY	3/58	160/31587	0.00320895	0.0340149	Metabolism	Lipid metabolism	gene.CpA0104389.1|gene.CpA0703361.1|gene.CpB0301326.1	;;
3	map00310	Lysine degradation	KEGG PATHWAY	3/58	151/31587	0.00272585	0.0361175	Metabolism	Amino acid metabolism	gene.CpA0703361.1|gene.CpA0201939.1|gene.CpB0301326.1	;;

## Sheet: yellow
Num	Pathway id	Description	Database	Ratio_in_study	Ratio_in_pop	Pvalue	Padjust	First Category	Second Category	Gene_ids	Gene_names
15	map00030	Pentose phosphate pathway	KEGG PATHWAY	15/409	170/31587	6.99665e-09	6.43692e-07	Metabolism	Carbohydrate metabolism	gene.CpB0103776.1|gene.CpB0600277.1|gene.CpA0103248.1|gene.CpA0402733.1|gene.CpB0303098.1|gene.CpA0602010.1|gene.CpB0103800.1|gene.CpB0204928.1|gene.CpA0602043.1|gene.CpA0501864.1|gene.CpA0700993.1|gene.CpA0501844.1|gene.CpB0502308.1|gene.CpA0400341.1|gene.CpA0701024.1	;;;;;;;;;;;;;;
12	map00630	Glyoxylate and dicarboxylate metabolism	KEGG PATHWAY	12/409	230/31587	5.14148e-05	0.00236508	Metabolism	Carbohydrate metabolism	gene.CpB0600123.1|gene.CpB0204397.1|gene.CpA0200672.1|gene.CpA0500682.1|gene.CpB0204398.1|gene.CpA0701549.1|gene.CpB0204408.1|gene.CpB0201709.1|gene.CpA0701548.1|gene.CpB0600138.1|gene.CpB0701805.1|gene.CpB0204407.1	;;;;;;;;;;;
6	map00780	Biotin metabolism	KEGG PATHWAY	6/409	56/31587	8.53843e-05	0.00261845	Metabolism	Metabolism of cofactors and vitamins	gene.Cp0000609.1|gene.CpA0502180.1|gene.CpA0201732.1|gene.CpB0101838.1|gene.CpA0301942.1|gene.CpA0301961.1	;;;;;
13	map04146	Peroxisome	KEGG PATHWAY	13/409	307/31587	0.000207085	0.00476295	Cellular Processes	Transport and catabolism	gene.CpB0600123.1|gene.CpA0402662.1|gene.CpA0300131.1|gene.CpA0200672.1|gene.CpB0701805.1|gene.CpB0202499.1|gene.CpA0500682.1|gene.CpB0403635.1|gene.CpA0402871.1|gene.CpA0701780.1|gene.CpB0600138.1|gene.CpA0701798.1|gene.CpA0105661.1	;;;;;;;;;;;;
8	map00860	Porphyrin and chlorophyll metabolism	KEGG PATHWAY	8/409	148/31587	0.000719721	0.0132429	Metabolism	Metabolism of cofactors and vitamins	gene.CpB0502209.1|gene.CpB0200148.1|gene.CpB0402094.1|gene.CpA0403274.1|gene.CpA0404264.1|gene.CpA0601883.1|gene.CpA0403288.1|gene.CpA0403706.1	;;;;;;;
8	map04712	Circadian rhythm - plant	KEGG PATHWAY	8/409	158/31587	0.00109997	0.0144568	Organismal Systems	Environmental adaptation	gene.CpB0202315.1|gene.CpA0601417.1|gene.CpB0400766.1|gene.CpA0101723.1|gene.CpB0301950.1|gene.CpA0300755.1|gene.CpB0501732.1|gene.CpA0201692.1	;;;;;;;
9	map00240	Pyrimidine metabolism	KEGG PATHWAY	9/409	193/31587	0.000982517	0.0150653	Metabolism	Nucleotide metabolism	gene.CpA0702489.1|gene.CpA0402427.1|gene.CpA0105045.1|gene.CpB0105479.1|gene.CpA0602169.1|gene.CpA0501633.1|gene.CpB0702264.1|gene.CpB0100756.1|gene.CpB0403019.1	;;;;;;;;
6	map00920	Sulfur metabolism	KEGG PATHWAY	6/409	104/31587	0.00237419	0.0273032	Metabolism	Energy metabolism	gene.CpA0402567.1|gene.CpA0703266.1|gene.CpA0402605.1|gene.CpA0402569.1|gene.CpA0505027.1|gene.CpA0505037.1	;;;;;
6	map00910	Nitrogen metabolism	KEGG PATHWAY	6/409	122/31587	0.00521415	0.0436093	Metabolism	Energy metabolism	gene.CpB0204397.1|gene.CpB0204398.1|gene.CpA0701549.1|gene.CpB0204408.1|gene.CpA0701548.1|gene.CpB0204407.1	;;;;;
8	map00052	Galactose metabolism	KEGG PATHWAY	8/409	208/31587	0.00596085	0.0456998	Metabolism	Carbohydrate metabolism	gene.CpA0502061.1|gene.CpA0405408.1|gene.CpA0500213.1|gene.CpA0503342.1|gene.CpA0405420.1|gene.CpA0503341.1|gene.CpB0700529.1|gene.CpB0702146.1	;;;;;;;
7	map00280	Valine, leucine and isoleucine degradation	KEGG PATHWAY	7/409	160/31587	0.00498254	0.0458394	Metabolism	Amino acid metabolism	gene.CpA0600922.1|gene.CpA0103944.1|gene.CpB0105981.1|gene.CpB0201709.1|gene.CpB0106036.1|gene.CpA0105279.1|gene.CpA0204460.1	;;;;;;
3	map00604	Glycosphingolipid biosynthesis - ganglio series	KEGG PATHWAY	3/409	26/31587	0.00449135	0.0459116	Metabolism	Glycan biosynthesis and metabolism	gene.CpA0600864.1|gene.CpB0501055.1|gene.CpB0105249.1	;;

## Sheet: greenyellow
Num	Pathway id	Description	Database	Ratio_in_study	Ratio_in_pop	Pvalue	Padjust	First Category	Second Category	Gene_ids	Gene_names
9	map00280	Valine, leucine and isoleucine degradation	KEGG PATHWAY	9/63	160/31587	3.27761e-11	1.73713e-09	Metabolism	Amino acid metabolism	gene.CpA0303976.1|gene.CpA0102214.1|gene.CpB0301334.1|gene.CpB0106029.1|gene.CpA0204471.1|gene.CpB0105196.1|gene.CpB0100382.1|gene.CpB0500657.1|gene.CpB0102025.1	;;;;;;;;
3	map00640	Propanoate metabolism	KEGG PATHWAY	3/63	109/31587	0.00136543	0.036184	Metabolism	Carbohydrate metabolism	gene.CpA0104386.1|gene.CpB0106029.1|gene.CpA0204471.1	;;
4	map00380	Tryptophan metabolism	KEGG PATHWAY	4/63	280/31587	0.00238791	0.0421864	Metabolism	Amino acid metabolism	gene.CpA0602869.1|gene.CpB0301334.1|gene.CpB0106029.1|gene.CpB0400578.1	;;;
